# Supplementary material for: A Transcriptome Analysis of mRNAs and Long Non-Coding RNAs in Patients with Parkinson’s Disease
Source: Int J Mol Sci. 2022 Jan 28;23(3):1535. doi: 10.3390/ijms23031535 (PMC8836138; doi:10.3390/ijms23031535)
Supplement: Supplementary file 1 [file ijms-23-01535-s001.zip]

Archive with 1 entries (1 files):
- ijms-1551323-supplementary.pdf
